# Supplementary material for: Consistent Major Differences in Sex- and Age-Specific Diagnostic Performance among Nine Faecal Immunochemical Tests Used for Colorectal Cancer Screening
Source: Cancers (Basel). 2021 Jul 16;13(14):3574. doi: 10.3390/cancers13143574 (PMC8306133; doi:10.3390/cancers13143574)
Supplement: Supplementary file 1 [file cancers-13-03574-s001.zip]

Archive with 1 entries (1 files):
- cancers-1235703-supplementary.pdf
